# Supplementary material for: Bacterial Enrichment Cultures Biotransform the Mycotoxin Deoxynivalenol into a Novel Metabolite Toxic to Plant and Porcine Cells
Source: Toxins (Basel). 2021 Aug 9;13(8):552. doi: 10.3390/toxins13080552 (PMC8402469; doi:10.3390/toxins13080552)
Supplement: Supplementary file 1 [file toxins-13-00552-s001.zip]

Archive with 1 entries (1 files):
- toxins-1293568-SI.pdf
